# Supplementary material for: The Opposite Functions of CD30 Ligand Isoforms
Source: Curr Issues Mol Biol. 2024 Mar 21;46(3):2741–56. doi: 10.3390/cimb46030172 (PMC10969620; doi:10.3390/cimb46030172)
Supplement: Supplementary file 1 [file cimb-46-00172-s001.zip]

Archive with 1 entries (1 files):
- cimb-2909175-supplementary.pdf
